# Supplementary material for: Changes in Nutrient Components and Digestive Enzymatic Inhibition Activities in Soy Leaves by Ethephon Treatment
Source: Plants (Basel). 2023 Oct 21;12(20):3640. doi: 10.3390/plants12203640 (PMC10609866; doi:10.3390/plants12203640)
Supplement: Supplementary file 1 [file plants-12-03640-s001.zip]

Archive with 1 entries (1 files):
- plants-2629564-supplementary.pdf
